# Supplementary material for: Simulating the impact on health of internalising the cost of carbon in food prices combined with a tax on sugar-sweetened beverages
Source: BMC Public Health. 2016 Feb 3;16:107. doi: 10.1186/s12889-016-2723-8 (PMC4738773; doi:10.1186/s12889-016-2723-8)
Supplement: Supplementary file 2 — Tabular data. This file shows the proportion of the food and drink budget spent on each of the 32 food and drink categories. (XLS 35 kb) [file 12889_2016_2723_MOESM2_ESM.xls]

## Sheet: Expenditure shares
Food Category	Expenditure share
Milk	0.0510783
Other milk products	0.0367533
Cream	0.00325331
Cheese	0.0315445
Eggs	0.0126744
Pork	0.0584439
Beef	0.0295684
Poultry	0.0395821
Lamb	0.00830249
Other meat	0.0576691
Fish	0.0383596
Bread, cereals, flour	0.11391
Cakes, buns, pastries, biscuits	0.0573641
Animal fats	0.0078157
Vegetable fats	0.0220187
Sugar and preserves	0.00912051
Sweets	0.0361815
Tinned and dried fruit and nuts	0.0121033
Fresh fruit	0.0561663
Potatoes	0.0411095
Canned veg	0.0461663
Fresh veg	0.0596749
Fruit juice	0.0177409
Soft drinks, concentrated, low calorie	0.00246697
Soft drinks, not concentrated, low calorie	0.00896044
Soft drinks, concentrated, not low calorie	0.00407506
Soft drinks, not concentrated, not low calorie	0.0175844
Non-coffee drinks	0.0111919
Coffee drinks	0.0101339
Beer	0.0317226
Wine	0.0476334
Other alcohol	0.01963
